# Supplementary material for: Migration and Chondrogenesis of Cells from Minced Nasal Cartilage in Type I Collagen Hydrogel: A Workflow for One-Step Engineering of Injectable Grafts
Source: Gels. 2026 Feb 25;12(3):190. doi: 10.3390/gels12030190 (PMC13025651; doi:10.3390/gels12030190)
Supplement: Supplementary file 1 [file gels-12-00190-s001.zip]

Archive with 1 entries (1 files):
- gels-4057198-supplementary.pdf
